# Supplementary material for: App-Based Smoking Urge Reduction Intervention for Young Adults: Protocol Combining a Microrandomized Trial and Conventional Between-Subject Randomized Trial
Source: JMIR Res Protoc. 2025 Sep 23;14:e74388. doi: 10.2196/74388 (PMC12504902; doi:10.2196/74388)
Supplement: Multimedia Appendix 1 [file resprot_v14i1e74388_app1.xlsx]

## Sheet: Message List
Photo No.	Message	Dropbox Link	L. Category	S. Category on MW Platform (currently programed on the MW platform)	General	Social	Stress	Stress/Social
A20	Take a slow, deep breath in. And let it out. Now, ask yourself, "Am I willing to go one minute without smoking?" When that minute is over, ask yourself this question again.	https://www.dropbox.com/s/jx7y4xw8o1nrost/A20%20-%201_1.png?raw=1	Acceptance	General	1	0	0	0
D24	To help get through a 'risky situation', remind yourself of how far you've come and the effort that you've put in. Don't ruin your hard work - stay strong!	https://www.dropbox.com/s/7796ou19ymva2sr/D24%20-%201_1.jpg?raw=1	Distraction	General, Social, Stress/Social	1	1	0	1
A50	Some places trigger powerful cravings, that is to be expected. Stop and notice where in your body you feel those cravings and remind yourself that cravings typically pass in 1 to 3 minutes	https://www.dropbox.com/s/dtwquvnm8x7n3ub/A50%20-%201_1.png?raw=1	Acceptance	General, Social, Stress/Social	1	1	0	1
D36	Ways of dealing with urges: play a game or an online quiz.	https://www.dropbox.com/s/b4nn5tgcbtulx2x/D36%20-%201_1.jpg?raw=1	Distraction	General	1	0	0	0
D5	Keep picturing yourself getting home later today knowing that you've gained a smoke-free day. It's nearly a reality!	https://www.dropbox.com/s/vurezgw9lmt3bi7/D5%20-%201_1.jpg?raw=1	Distraction	General, Social, Stress/Social	1	1	0	1
A38	When you are stressed, it is easy to focus on the things that are going wrong. Take a few moments to focus on 5 things that have gone well or that you are thankful for this week.	https://www.dropbox.com/s/m1tfnvb2zkwz04y/A38%20-%201_1.jpg?raw=1	Acceptance	Stress, Stress/Social	0	0	1	1
D51	Try chewing gum if you have trouble resisting smoking when other people light up around you.	https://www.dropbox.com/s/ih3zimnoitifn0s/D51%20-%201_1.png?raw=1	Distraction	General, Stress, Stress/Social	1	0	1	1
D35	Keep your mind occupied if you get an urge. Do a mental puzzle, make your next shopping list, read a book, write a poem…you might be surprised how well occupying your mind can get rid of urges.	https://www.dropbox.com/s/2d3lfsg70wmv0vg/D35%20-%201_1.jpg?raw=1	Distraction	General	1	0	0	0
A52	If you are tempted to smoke by being in this location, see if you can sit with that temptation for 1 minute. When the minute is over, do it again. Soon, it should pass.	https://www.dropbox.com/s/kpnxgfo5my7juyh/A52%20-%201_1.jpg?raw=1	Acceptance	General	1	0	0	0
A17	Take a deep breath. Focus on today and the things you have accomplished. How many urges have you let pass? Give yourself some credit!	https://www.dropbox.com/s/qote7jyaj22yz4d/A17%20-%201_1.jpg?raw=1	Acceptance	Stress, Stress/Social	0	0	1	1
D7	Did you know that just seeing other people smoke activates a part of your brain that is connected with the action of you smoking? This can bring on strong urges to smoke. One simple solution is to avoid seeing others smoke.	https://www.dropbox.com/s/4ek7a3itxsmdx28/D7%20-%201_1.png?raw=1	Distraction	Social, Stress/Social	0	1	1	1
D8	One way to combat any urges is to keep your mouth busy - some people find that chewing sugar free gum, mints, or even a pen can be a good alternative.	https://www.dropbox.com/s/lf6o6eqgcgjrnlx/D8%20-%201_1.png?raw=1	Distraction	General	1	0	0	0
A12	Sometimes an urge comes on like a wave. Imagine what it is like to ride the wave as it ebbs and flows. Instead of trying to swim against it, try riding it out until it disappears into the sea.	https://www.dropbox.com/s/mfcys2dfnz2qt3r/A12%20-%201_1.jpg?raw=1	Acceptance	General	1	0	0	0
D13	A funny thing about people is that we tend to believe what we tell ourselves. So make sure that whatever else happens today, tell yourself "I can, and I will stick to not smoking!"	https://www.dropbox.com/s/5luqx6svkoopxb2/D13%20-%201_1.jpg?raw=1	Distraction	General, Stress, Stress/Social	1	0	1	1
A18	See what it is like to let the urge pass. You can have an urge and choose not to smoke.	https://www.dropbox.com/s/6sia0d7m8b03lxx/A18%20-%201_1.jpg?raw=1	Acceptance	General	1	0	0	0
A22	When smoking, it can feel like your hands are for holding a cigarette, your mouth is for smoking the cigarette, and your chest and lungs need to breathe in the smoke. Spend 3 minutes noticing how your hands feel, how your mouth feels, and how your chest feels. The more you practice noticing these things without smoking, the sooner your body will stop being a trigger for you.	https://www.dropbox.com/s/xikf8nzyjm91113/A22%20-%201_1.png?raw=1	Acceptance	General, Stress, Stress/Social	1	0	1	1
A57	Notice what it feels like to see other people smoke and choose not to smoke. Notice what thoughts or emotions come up. Allow them to come and go. They will pass and so will this urge.	https://www.dropbox.com/s/q5j500p1tmrdq9x/A57%20-%201_1.png?raw=1	Acceptance	Social, Stress/Social	0	1	1	1
D62	Ask yourself, "What do I need right now? Is it really a smoke, or is there something else I need? How can I best take care of myself right now?"	https://www.dropbox.com/s/07ib7z1hhhh4htm/D62%20-%201_1.jpg?raw=1	Distraction	General, Stress, Stress/Social	1	0	1	1
A8	Pause. Notice what triggered you to smoke in the past. Now take one deep breath and remind yourself that you do not need to smoke.	https://www.dropbox.com/s/0xb80s5iaa892if/A8%20-%201_1.png?raw=1	Acceptance	General	1	0	0	0
D29	If you find yourself thinking: "I can't do this", "I need a cig", or "I'll just have one", make sure you tell yourself "I absolutely CAN do this", "I'm in control". Take control of your negative thoughts!	https://www.dropbox.com/s/xddb7hbqlabqof7/D29%20-%201_1.jpg?raw=1	Distraction	Stress	0	0	1	0
D25	Read this rule out loud (if you can): IF someone offers me a cigarette THEN I will say 'no thanks, I don't want one.' Reading out if/then rules has been shown to help people stick with their decisions.	https://www.dropbox.com/s/rr02homgyl2rn39/D25%20-%201_1.jpg?raw=1	Distraction	General, Stress, Stress/Social	1	0	1	1
D20	Think about your hero, or someone you admire. What do you admire about them? Often our heroes are people who struggle and succeed in difficult circumstances. Now's the chance to be your own hero - by not smoking despite the challenges of stress and strong urges!	https://www.dropbox.com/s/bre12ks0qthzc4n/D20%20-%201_1.jpg?raw=1	Distraction	General	1	0	0	0
A31	This craving is just an event. A game. It will pass. The game gets easier the more you let your urge pass without smoking. But, it gets harder every time you give in to the urge and smoke.	https://www.dropbox.com/s/9xc0p2qild3vxku/A31%20-%201_1.jpg?raw=1	Acceptance	General, Stress, Stress/Social	1	0	1	1
D44	If you're stuck at home and physical activity doesn't interest you, try gaming, needlework, drawing, or journaling.	https://www.dropbox.com/s/geobkdhtyh0ek7b/D44%20-%201_1.png?raw=1	Distraction	General	1	0	0	0
A19	Notice what is triggering your urge. Have understanding and kindness for yourself for feeling this urge. It isn't easy, but can you choose to let it be there without smoking?	https://www.dropbox.com/s/qszgkmolz0j8b33/A19%20-%201_1.jpg?raw=1	Acceptance	Stress, Stress/Social	0	0	1	1
D66	Take one deep breath and see what it feels like to be triggered and choose not to smoke.	https://www.dropbox.com/s/pureoygiiy7abb6/D66%20-%201_1.jpg?raw=1	Acceptance	General, Stress, Stress/Social	1	0	1	1
A25	Urges can feel like stormy weather. But if you're the sky, you just let that storm come and go on it's own knowing that it won't last forever.	https://www.dropbox.com/s/aqprsbujd44ksgo/A25%20-%201_1.png?raw=1	Acceptance	General	1	0	0	0
D50	When you begin to crave a cig, concentrate on your reasons for not smoking. Keep a list on your phone and look at it when you feel yourself beginning to falter.	https://www.dropbox.com/s/8e8diyesoytnjro/D50%20-%201_1.png?raw=1	Distraction	General	1	0	0	0
D10	To keep on track, small changes can really help. For example, keep a list of quit reasons where you used to keep cigarettes, rearrange your living space, or grab some extra pens to fiddle with to keep your hands busy.	https://www.dropbox.com/s/uysp2ug7r53r4mt/D10%20-%201_1.jpg?raw=1	Distraction	General	1	0	0	0
D40	Tell yourself, “I am going to quit smoking soon.” Say it out loud. Say to yourself, “I am too strong to continue smoking for the rest of my life."	https://www.dropbox.com/s/ede898hy0stb5wr/D40%20-%201_1.png?raw=1	Distraction	General, Stress, Stress/Social	1	0	1	1
D67	Step back from what is stressful by taking 10 slow breaths. Count them as you go and notice your breath. If you get distracted, keep starting over until you get to 10.	https://www.dropbox.com/s/v0ympbbzj645zzb/D67%20-%201_1.png?raw=1	Acceptance	Stress, Stress/Social	0	0	1	1
A30	Urges are like annoying ads. You might see them but you don't have to buy what they're selling.	https://www.dropbox.com/s/jdw5p17ncnmdwe5/A30%20-%201_1.jpg?raw=1	Acceptance	General	1	0	0	0
D17	If you get urges, remind yourself that cigarettes did that to you. If you go back to them, they will keep making you suffer. Now you are breaking free.	https://www.dropbox.com/s/qfznun1s0w0fjui/D17%20-%201_1.jpg?raw=1	Distraction	General	1	0	0	0
D26	How you would feel later on if you smoked during this social situation? Now think how good you'll feel for resisting!	https://www.dropbox.com/s/x096jgcacyombbu/D26%20-%201_1.jpg?raw=1	Distraction	Social, Stress/Social	0	1	1	1
A41	You don't have to act on this feeling by smoking or doing anything about it. Give it some space, breathe, and see if it changes. Let the urge and feeling be there while you focus on doing something you care about.	https://www.dropbox.com/s/42ompidb4e0mqz1/A41%20-%201_1.jpg?raw=1	Acceptance	Stress, Stress/Social	0	0	1	1
D65	Pause and take 5 slow breaths. Pausing just for a moment breaks the automatic habit of reaching for a smoke.	https://www.dropbox.com/s/2x9rwqo37vt4qxb/D65%20-%201_1.jpg?raw=1	Acceptance	General	1	0	0	0
A6	Ask yourself, "From 0-10, how willing am I to let this urge pass without smoking?" Let it pass to be closer to the things that matter most to you.	https://www.dropbox.com/s/aekpglujlkr4nu5/A6%20-%201_1.jpg?raw=1	Acceptance	General, Stress, Stress/Social	1	0	1	1
D41	When a craving hits, keep your hands busy by doing the dishes or taking out the trash. Small chores will help pass the time during a craving.	https://www.dropbox.com/s/ha7e6jbegbv01aw/D41%20-%201_1.png?raw=1	Distraction	General	1	0	0	0
D30	Try to avoid seeing other people smoke. It might sound basic but brain see, brain want! If you can, make life easier and avoid the people you used to smoke with for some time where possible.	https://www.dropbox.com/s/4q48pjgfwvaxfkd/D30%20-%201_1.jpg?raw=1	Distraction	General	1	0	0	0
D1	Reduce your stress by using your next break to list four things that have gone well so far today. It might feel like a bit of effort, but doing this will help your mind to refocus, and help you to feel calmer.	https://www.dropbox.com/s/e5pt6bhikj3ka6d/D1%20-%201_1.png?raw=1	Distraction	Stress, Stress/Social	0	0	1	1
D15	Recent research has found that people who use self-talk when they try not to smoke (e.g. telling yourself 'you can do it') are more successful than people who don't. It might seem a bit strange, but talking to yourself like this appears to really help.	https://www.dropbox.com/s/a49ofwvsg6nxq28/D15%20-%201_1.jpg?raw=1	Distraction	General	1	0	0	0
D4	It's normal to have some doubts during a quit attempt. Keep your quit reasons on hand to remind yourself if ever you feel uncertain or undecided.	https://www.dropbox.com/s/kxatjozaagtx8fm/D4%20-%201_1.jpg?raw=1	Distraction	General	1	0	0	0
A58	Each time you choose to not smoke after seeing someone else light up, you lessen the habit a little more.	https://www.dropbox.com/s/87ozksf5dapcqsm/A58%20-%201_1.png?raw=1	Acceptance	General	1	0	0	0
A55	You cant always control when you will see other people smoking. But you can control how you respond to your urge when you do.	https://www.dropbox.com/s/tycikprkxq9tvnx/A55%20-%201_1.jpg?raw=1	Acceptance	Social, Stress/Social	0	1	1	1
A5	Don't let anyone tell you how you should or shouldn't feel today. You feel how you feel and that's it. If you're happy and grateful then enjoy the moment, if you're angry and frustrated, know that this will pass.	https://www.dropbox.com/s/fuqhfyfm6v9yezg/A5%20-%201_1.png?raw=1	Acceptance	General	1	0	0	0
A32	When your mind tells you that you will be less stressed after smoking a cigarette, remember that you don't have to listen to that thought. It's just a thought and nothing more.	https://www.dropbox.com/s/dlcg8t80glsrpqz/A32%20-%201_1.jpg?raw=1	Acceptance	Stress, Stress/Social	0	0	1	1
A4	When running a marathon, the hardest part is often towards the end, but many runners stick with it, knowing that the pain will pass. Learning to quit smoking is like running a marathon - if it gets hard, you may be closer to succeeding than you realize!	https://www.dropbox.com/s/nv06yf8k47eckdk/A4%20-%201_1.png?raw=1	Acceptance	General	1	0	0	0
A9	Picture the people or things you care deeply about. On a scale of 0-10, how willing are you to let this urge pass for those reasons?	https://www.dropbox.com/s/wikn75kz8r3c72g/A9%20-%201_1.jpg?raw=1	Acceptance	General, Social, Stress/Social	1	1	0	1
D58	Craving a cig? Plan a fun activity you can do when you get home as a reward for not smoking.	https://www.dropbox.com/s/js23s68forgjkm2/D58%20-%201_1.png?raw=1	Distraction	General	1	0	0	0
D37	As smokers are usually with you in this location, it's really important that you're not with them when they smoke. Consider avoiding this place if possible until things settle down.	https://www.dropbox.com/s/ipl1oux74r38fcv/D37%20-%201_1.png?raw=1	Distraction	Social, Stress/Social	0	1	1	1
D46	Write down why you want to stop smoking to resist a craving. Remember, trying something to beat the urge is always better than doing nothing. Each time you resist a cig, you're one step closer to being tobacco-free.	https://www.dropbox.com/s/h68lfn2uljkz7qz/D46%20-%201_1.png?raw=1	Distraction	General, Stress, Stress/Social	1	0	1	1
A33	Stress is temporary. It comes and goes like passing clouds in the sky. When stress demands you to light up, remember you can let it pass by without smoking.	https://www.dropbox.com/s/ceyxlartdejsxdt/A33%20-%201_1.jpg?raw=1	Acceptance	Stress, Stress/Social	0	0	1	1
A37	What can you do right now to break the automatic habit of smoking to help you feel better? Pause. Close your eyes. And take 10 slow breaths.	https://www.dropbox.com/s/mxpykx91wtqmrrb/A37%20-%201_1.jpg?raw=1	Acceptance	General	1	0	0	0
A43	Pause. Notice the feelings you are having without judgement. Let them come and go. Being aware of your feelings means you can make a new choice about how you respond to your urges instead of smoking on autopilot.	https://www.dropbox.com/s/xd3hrjcihwamyc6/A43%20-%201_1.png?raw=1	Acceptance	General	1	0	0	0
D64	Instead of smoking, write a quick note to yourself explaining why ditching cigs is important to you. Carry it with you and read it when you feel like lighting up.	https://www.dropbox.com/s/6puvqhmnqvbaxgt/D64%20-%201_1.png?raw=1	Distraction	Stress, Stress/Social	0	0	1	1
A15	Are you willing to let this urge pass for the sake of living a good long time with the people who matter most to you? When you have an urge, think about the people most important to you.	https://www.dropbox.com/s/tmttj11dmnjw5j1/A15%20-%201_1.jpg?raw=1	Acceptance	General, Social, Stress/Social	1	1	0	1
A34	When you notice yourself trapped in stressful thoughts or worry, say out loud, "I'm noticing that I'm having some worrisome thoughts." This helps unhook you from your thoughts so you don't stay caught in them.	https://www.dropbox.com/s/053yy5e0egsyzqy/A34%20-%201_1.jpg?raw=1	Acceptance	Stress, Stress/Social	0	0	1	1
A56	Seeing other people smoke is a predictable and unavoidable trigger. Take 5 slow, deep breaths and remind yourself that the urge will pass and that you do not need to smoke.	https://www.dropbox.com/s/mb50g01qdg3iy17/A56%20-%201_1.jpg?raw=1	Acceptance	Social, Stress/Social	0	1	1	1
A27	Each time you let an urge pass without smoking, you break the old habit a bit more.	https://www.dropbox.com/s/oms8boqnjpuebmb/A27%20-%201_1.jpg?raw=1	Acceptance	General	1	0	0	0
D52	If you have trouble resisting a craving when other smokers are around, try carrying a water bottle and taking a sip every time you want to ask for a cig.	https://www.dropbox.com/s/ocos0p7b3rpul8r/D52%20-%201_1.png?raw=1	Distraction	Social, Stress/Social	0	1	1	1
D59	Instead of smoking, take 10 deep, slow breaths and count them. Pay attention to what your breathing feels like. If you lose count, that's okay, just start over at 1 until you get to 10.	https://www.dropbox.com/s/xs2n8ngbq1uw8xz/D59%20-%201_1.jpg?raw=1	Acceptance	General, Stress, Stress/Social	1	0	1	1
A35	Even though you are stressed, are you willing to sit with this urge until it passes if will help you break this habit?	https://www.dropbox.com/s/u05dojoaa2m9da4/A35%20-%201_1.png?raw=1	Acceptance	Stress, Stress/Social	0	0	1	1
A21	Take a minute to notice what the urge feels like in your body without smoking a cigarette. Notice what is going on. See what happens. Does the urge pass?	https://www.dropbox.com/s/64kq2i0t7rljsf0/A21%20-%201_1.png?raw=1	Acceptance	General	1	0	0	0
D21	The best way to deal with any urges from being around smokers is to get out of the situation briefly until it goes. Make an excuse, go to the toilet, go get some water, pretend you need to get some phone reception!	https://www.dropbox.com/s/xf36oxa8ym9yapi/D21%20-%201_1.png?raw=1	Distraction	Social, Stress/Social	0	1	1	1
D39	Instead of smoking, keep your fingers busy by scrolling through your phone.	https://www.dropbox.com/s/v8jzopqp6otrjnt/D39%20-%201_1.png?raw=1	Distraction	General	1	0	0	0
D14	Remind yourself that by staying quit, you'll be freeing yourself from the constant cycle of cigarette, nicotine withdrawal, feeling stressed as a result and wanting another cigarette. Keep going and this will be a thing of the past!	https://www.dropbox.com/s/t7sz8j2r1xkkao3/D14%20-%201_1.jpg?raw=1	Distraction	General	1	0	0	0
A42	Feelings aren't permanent. They are always changing like the weather. Observe the storm that is coming, but don't fight it. Eventually the weather will change.	https://www.dropbox.com/s/njanz4fnj2r0l5l/A42%20-%201_1.jpg?raw=1	Acceptance	General	1	0	0	0
D43	If you usually smoke while you talk on the phone, try taking the next call in a place where you can't smoke and focus on the conversation. The urge will pass.	https://www.dropbox.com/s/unk65qy6gaqmml5/D43%20-%201_1.png?raw=1	Distraction	General, Social, Stress/Social	1	1	0	1
D18	If you find yourself with a few minutes to spare, it can be nice to read back over old messages. It's also a chance to reply to ones that you might have forgotten about!	https://www.dropbox.com/s/ch528ui0xfhkkv1/D18%20-%201_1.png?raw=1	Distraction	General	1	0	0	0
A2	It's quite common for people to try and give themselves reasons for having 'just one' when they start working on quitting smoking. If you have these thoughts, let them happen, then picture yourself putting them into a hot-air balloon and watch them float away.	https://www.dropbox.com/s/of3kgltq6qcydn2/A2%20-%201_1.jpg?raw=1	Acceptance	Stress, Stress/Social	0	0	1	1
A60	Imagine this urge as just another backseat passenger that hopped in after seeing other people smoke. You are the driver and you still get to call the shots.	https://www.dropbox.com/s/1idivcdbcomjtm3/A60%20-%201_1.png?raw=1	Acceptance	Stress, Stress/Social	0	0	1	1
A7	Imagine that your urge is a backseat passenger trying to distract you from reaching your destination. See if you can choose to keep driving instead of allowing your urges to distract you from where you want to go.	https://www.dropbox.com/s/tz8l0xe55cug08m/A7%20-%201_1.jpg?raw=1	Acceptance	General	1	0	0	0
D19	You might find that you have more time now that you're trying to cut some cigarettes. Some people find that going for a walk can help fill the gap. Or take a nap if you can!	https://www.dropbox.com/s/p6pj8qsc2cv5y2e/D19%20-%201_1.jpg?raw=1	Distraction	General	1	0	0	0
A24	Now is a good time for BREAKS B=stop and Brake R=Read how your body feels E=Expand and take deep breaths A=Allow everything to be as it is K=Know what's important to you S=take 1 Step in a direction important to you	https://www.dropbox.com/s/h7lvt15h2k7qahm/A24%20-%201_1.jpg?raw=1	Acceptance	Stress, Stress/Social	0	0	1	1
D27	Imagine walking into a social situation in three months' time as a non-smoker. Now hold that picture and imagine you're that person now. Seeing yourself as a non-smoker now can make it much easier to resist!	https://www.dropbox.com/s/u8ucuxtkfvefi94/D27%20-%201_1.jpg?raw=1	Distraction	General	1	0	0	0
D34	Imagine your 'you' from next year has come to visit, and guess what? You quit! How good is that?	https://www.dropbox.com/s/45uze5r02w68jo2/D34%20-%201_1.jpg?raw=1	Distraction	General	1	0	0	0
A36	Notice how stress and anxiety may pull you and make you want to smoke. Just notice this. You can choose to just notice and not smoke.	https://www.dropbox.com/s/ec61memiooqgck7/A36%20-%201_1.jpg?raw=1	Acceptance	Stress, Stress/Social	0	0	1	1
D68	Setting small goals when you feel unmotivated is best. Maybe a small goal for now is to breathe deeply for the next 3 minutes instead of smoking.	https://www.dropbox.com/s/6fld0s7xl8koi0r/D68%20-%201_1.png?raw=1	Distraction	General	1	0	0	0
D57	Whenever you think about smoking, listen to your favorite song and sing it out loud!	https://www.dropbox.com/s/ldh6a5ssg6l0vky/D57%20-%201_1.jpg?raw=1	Distraction	General	1	0	0	0
D48	If you find sounds soothing, tune in to the soundtrack of nature, like crashing waves, the wind rustling through trees, or birds singing.	https://www.dropbox.com/s/rfnvrv1pqjvigry/D48%20-%201_1.jpg?raw=1	Distraction	General, Stress, Stress/Social	1	0	1	1
D9	Try to stop smoking by setting yourself a rule. For example, "IF I am tempted, THEN I will chew on some mints" - make your own rule that will work for you.	https://www.dropbox.com/s/rkpylxcf29zxvlk/D9%20-%201_1.jpg?raw=1	Distraction	General	1	0	0	0
D22	If leaving social situations to avoid smokers feels awkward, make sure you have something to do instead - take sugar free mints, lollipops or low fat snacks to chew, or use a stress ball.	https://www.dropbox.com/s/5y4hn1o7xnimush/D22%20-%201_1.jpg?raw=1	Distraction	Social, Stress/Social	0	1	1	1
D12	You spent a long time training your brain to want a cig. Now you're retraining your brain, and it's natural that this might take time.	https://www.dropbox.com/s/ge314tbhyktbyns/D12%20-%201_1.jpg?raw=1	Distraction	General	1	0	0	0
A49	Acknowledge your unhelpful thought by writing it down on a piece of paper. Then let it be on it's way by crumpling it up and tossing it in a trash can.	https://www.dropbox.com/s/7s1lgnp76qo7ags/A49%20-%201_1.png?raw=1	Acceptance	General	1	0	0	0
A10	What inspires you most to quit smoking? Are you willing to let this urge pass without smoking for that reason?	https://www.dropbox.com/s/quaudboopra7hvi/A10%20-%201_1.jpg?raw=1	Acceptance	General, Stress, Stress/Social	1	0	1	1
D38	You were often stressed in this location and this might trigger urges. What can you do to reduce your stress here? If you can avoid this place until things settle down, then do.	https://www.dropbox.com/s/bk870fnxtm8c2to/D38%20-%201_1.jpg?raw=1	Distraction	Stress, Stress/Social	0	0	1	1
A11	Practice going 10 minutes without smoking. Think of it just as practice. When the urge passes, reward yourself with a break from work or dinner from your favorite restaurant!	https://www.dropbox.com/s/b0yc63c60bk0ey2/A11%20-%201_1.jpg?raw=1	Acceptance	General	1	0	0	0
A59	Just because other people are smoking, doesn't mean you have to. Practice allowing this urge to be present for 5 minutes. When it passes, give yourself credit.	https://www.dropbox.com/s/ktg4qu9y3y8v5cc/A59%20-%201_1.jpg?raw=1	Acceptance	Social, Stress/Social	0	1	1	1
A23	Instead of smoking, use the next two minutes to pay close attention to your senses. Notice what you see, hear, feel, taste, and smell. Urges are just one part of your experience.	https://www.dropbox.com/s/w3eux7m6m02k4ig/A23%20-%201_1.jpg?raw=1	Acceptance	General	1	0	0	0
A26	Stop and take 3 deep breaths. Then decide if you really want to smoke right now or not. Pausing for a few breaths can help lessen the habit.	https://www.dropbox.com/s/ayea0dp0guu03am/A26%20-%201_1.jpg?raw=1	Acceptance	General, Social, Stress/Social	1	1	0	1

## Sheet: Image Reference
Photo No.	Dropbox Link
A10	https://www.dropbox.com/s/quaudboopra7hvi/A10%20-%201_1.jpg?raw=1
A11	https://www.dropbox.com/s/b0yc63c60bk0ey2/A11%20-%201_1.jpg?raw=1
A12	https://www.dropbox.com/s/mfcys2dfnz2qt3r/A12%20-%201_1.jpg?raw=1
A13	https://www.dropbox.com/s/zg17urn73ns92bq/A13%20-%201_1.jpg?raw=1
A14	https://www.dropbox.com/s/tygvk0745htblmy/A14%20-%201_1.jpg?raw=1
A15	https://www.dropbox.com/s/tmttj11dmnjw5j1/A15%20-%201_1.jpg?raw=1
A16	https://www.dropbox.com/s/qyozfqo3ehatqv2/A16%20-%201_1.jpg?raw=1
A17	https://www.dropbox.com/s/qote7jyaj22yz4d/A17%20-%201_1.jpg?raw=1
A18	https://www.dropbox.com/s/6sia0d7m8b03lxx/A18%20-%201_1.jpg?raw=1
A19	https://www.dropbox.com/s/qszgkmolz0j8b33/A19%20-%201_1.jpg?raw=1
A2	https://www.dropbox.com/s/of3kgltq6qcydn2/A2%20-%201_1.jpg?raw=1
A20	https://www.dropbox.com/s/jx7y4xw8o1nrost/A20%20-%201_1.png?raw=1
A21	https://www.dropbox.com/s/64kq2i0t7rljsf0/A21%20-%201_1.png?raw=1
A22	https://www.dropbox.com/s/xikf8nzyjm91113/A22%20-%201_1.png?raw=1
A23	https://www.dropbox.com/s/w3eux7m6m02k4ig/A23%20-%201_1.jpg?raw=1
A24	https://www.dropbox.com/s/h7lvt15h2k7qahm/A24%20-%201_1.jpg?raw=1
A25	https://www.dropbox.com/s/aqprsbujd44ksgo/A25%20-%201_1.png?raw=1
A26	https://www.dropbox.com/s/ayea0dp0guu03am/A26%20-%201_1.jpg?raw=1
A27	https://www.dropbox.com/s/oms8boqnjpuebmb/A27%20-%201_1.jpg?raw=1
A28	https://www.dropbox.com/s/rn0m0o0cn5r1e53/A28%20-%201_1.jpg?raw=1
A29	https://www.dropbox.com/s/1ehie9zsv2n8bwa/A29%20-%201_1.jpg?raw=1
A3	https://www.dropbox.com/s/r7bsw2lqrw0t7mf/A3%20-%201_1.png?raw=1
A30	https://www.dropbox.com/s/jdw5p17ncnmdwe5/A30%20-%201_1.jpg?raw=1
A31	https://www.dropbox.com/s/9xc0p2qild3vxku/A31%20-%201_1.jpg?raw=1
A32	https://www.dropbox.com/s/dlcg8t80glsrpqz/A32%20-%201_1.jpg?raw=1
A33	https://www.dropbox.com/s/ceyxlartdejsxdt/A33%20-%201_1.jpg?raw=1
A34	https://www.dropbox.com/s/053yy5e0egsyzqy/A34%20-%201_1.jpg?raw=1
A35	https://www.dropbox.com/s/u05dojoaa2m9da4/A35%20-%201_1.png?raw=1
A36	https://www.dropbox.com/s/ec61memiooqgck7/A36%20-%201_1.jpg?raw=1
A37	https://www.dropbox.com/s/mxpykx91wtqmrrb/A37%20-%201_1.jpg?raw=1
A38	https://www.dropbox.com/s/m1tfnvb2zkwz04y/A38%20-%201_1.jpg?raw=1
A39	https://www.dropbox.com/s/ob2ekp11f00ybst/A39%20-%201_1.jpg?raw=1
A4	https://www.dropbox.com/s/nv06yf8k47eckdk/A4%20-%201_1.png?raw=1
A40	https://www.dropbox.com/s/ds7kw07z84j45m8/A40%20-%201_1.jpg?raw=1
A41	https://www.dropbox.com/s/42ompidb4e0mqz1/A41%20-%201_1.jpg?raw=1
A42	https://www.dropbox.com/s/njanz4fnj2r0l5l/A42%20-%201_1.jpg?raw=1
A43	https://www.dropbox.com/s/xd3hrjcihwamyc6/A43%20-%201_1.png?raw=1
A44	https://www.dropbox.com/s/qc42l6i4cfbjyhd/A44%20-%201_1.jpg?raw=1
A45	https://www.dropbox.com/s/sp72dyj57768jqk/A45%20-%201_1.png?raw=1
A46	https://www.dropbox.com/s/ae8p5mamxw01lnq/A46%20-%201_1.jpg?raw=1
A47	https://www.dropbox.com/s/il5fa8l1pz0luum/A47%20-%201_1.png?raw=1
A48	https://www.dropbox.com/s/raggg1w8nxmvv34/A48%20-%201_1.jpg?raw=1
A49	https://www.dropbox.com/s/7s1lgnp76qo7ags/A49%20-%201_1.png?raw=1
A5	https://www.dropbox.com/s/fuqhfyfm6v9yezg/A5%20-%201_1.png?raw=1
A50	https://www.dropbox.com/s/dtwquvnm8x7n3ub/A50%20-%201_1.png?raw=1
A51	https://www.dropbox.com/s/satj7anaaeuwbt7/A51%20-%201_1.jpg?raw=1
A52	https://www.dropbox.com/s/kpnxgfo5my7juyh/A52%20-%201_1.jpg?raw=1
A53	https://www.dropbox.com/s/sgg6v99c5addtez/A53%20-%201_1.jpg?raw=1
A54	https://www.dropbox.com/s/hidcvv83up6mehn/A54%20-%201_1.jpg?raw=1
A55	https://www.dropbox.com/s/tycikprkxq9tvnx/A55%20-%201_1.jpg?raw=1
A56	https://www.dropbox.com/s/mb50g01qdg3iy17/A56%20-%201_1.jpg?raw=1
A57	https://www.dropbox.com/s/q5j500p1tmrdq9x/A57%20-%201_1.png?raw=1
A58	https://www.dropbox.com/s/87ozksf5dapcqsm/A58%20-%201_1.png?raw=1
A59	https://www.dropbox.com/s/ktg4qu9y3y8v5cc/A59%20-%201_1.jpg?raw=1
A6	https://www.dropbox.com/s/aekpglujlkr4nu5/A6%20-%201_1.jpg?raw=1
A60	https://www.dropbox.com/s/1idivcdbcomjtm3/A60%20-%201_1.png?raw=1
A7	https://www.dropbox.com/s/tz8l0xe55cug08m/A7%20-%201_1.jpg?raw=1
A8	https://www.dropbox.com/s/0xb80s5iaa892if/A8%20-%201_1.png?raw=1
A9	https://www.dropbox.com/s/wikn75kz8r3c72g/A9%20-%201_1.jpg?raw=1
D1	https://www.dropbox.com/s/e5pt6bhikj3ka6d/D1%20-%201_1.png?raw=1
D10	https://www.dropbox.com/s/uysp2ug7r53r4mt/D10%20-%201_1.jpg?raw=1
D12	https://www.dropbox.com/s/ge314tbhyktbyns/D12%20-%201_1.jpg?raw=1
D13	https://www.dropbox.com/s/5luqx6svkoopxb2/D13%20-%201_1.jpg?raw=1
D14	https://www.dropbox.com/s/t7sz8j2r1xkkao3/D14%20-%201_1.jpg?raw=1
D15	https://www.dropbox.com/s/a49ofwvsg6nxq28/D15%20-%201_1.jpg?raw=1
D16	https://www.dropbox.com/s/rvvrcveiga5z8l9/D16%20-%201_1.jpg?raw=1
D17	https://www.dropbox.com/s/qfznun1s0w0fjui/D17%20-%201_1.jpg?raw=1
D18	https://www.dropbox.com/s/ch528ui0xfhkkv1/D18%20-%201_1.png?raw=1
D19	https://www.dropbox.com/s/p6pj8qsc2cv5y2e/D19%20-%201_1.jpg?raw=1
D2	https://www.dropbox.com/s/w9cbfuqovamctoh/D2%20-%201_1.jpg?raw=1
D20	https://www.dropbox.com/s/bre12ks0qthzc4n/D20%20-%201_1.jpg?raw=1
D21	https://www.dropbox.com/s/xf36oxa8ym9yapi/D21%20-%201_1.png?raw=1
D22	https://www.dropbox.com/s/5y4hn1o7xnimush/D22%20-%201_1.jpg?raw=1
D23	https://www.dropbox.com/s/6pclnsm2e2n6z2r/D23%20-%201_1.jpg?raw=1
D24	https://www.dropbox.com/s/7796ou19ymva2sr/D24%20-%201_1.jpg?raw=1
D25	https://www.dropbox.com/s/rr02homgyl2rn39/D25%20-%201_1.jpg?raw=1
D26	https://www.dropbox.com/s/x096jgcacyombbu/D26%20-%201_1.jpg?raw=1
D27	https://www.dropbox.com/s/u8ucuxtkfvefi94/D27%20-%201_1.jpg?raw=1
D28	https://www.dropbox.com/s/06ifp2sbxuyuduw/D28%20-%201_1.png?raw=1
D29	https://www.dropbox.com/s/xddb7hbqlabqof7/D29%20-%201_1.jpg?raw=1
D3	https://www.dropbox.com/s/7brivu9zc7wc1z7/D3%20-%201_1.jpg?raw=1
D30	https://www.dropbox.com/s/4q48pjgfwvaxfkd/D30%20-%201_1.jpg?raw=1
D31	https://www.dropbox.com/s/ulxajr9t44veat2/D31%20-%201_1.jpg?raw=1
D32	https://www.dropbox.com/s/89h4sipq4dw4pfi/D32%20-%201_1.png?raw=1
D33	https://www.dropbox.com/s/cfpr1dpvls7ede2/D33%20-%201_1.jpg?raw=1
D34	https://www.dropbox.com/s/45uze5r02w68jo2/D34%20-%201_1.jpg?raw=1
D35	https://www.dropbox.com/s/2d3lfsg70wmv0vg/D35%20-%201_1.jpg?raw=1
D36	https://www.dropbox.com/s/b4nn5tgcbtulx2x/D36%20-%201_1.jpg?raw=1
D37	https://www.dropbox.com/s/ipl1oux74r38fcv/D37%20-%201_1.png?raw=1
D38	https://www.dropbox.com/s/bk870fnxtm8c2to/D38%20-%201_1.jpg?raw=1
D39	https://www.dropbox.com/s/v8jzopqp6otrjnt/D39%20-%201_1.png?raw=1
D4	https://www.dropbox.com/s/kxatjozaagtx8fm/D4%20-%201_1.jpg?raw=1
D40	https://www.dropbox.com/s/ede898hy0stb5wr/D40%20-%201_1.png?raw=1
D41	https://www.dropbox.com/s/ha7e6jbegbv01aw/D41%20-%201_1.png?raw=1
D42	https://www.dropbox.com/s/zkdfrghjte9nsdb/D42%20-%201_1.png?raw=1
D43	https://www.dropbox.com/s/unk65qy6gaqmml5/D43%20-%201_1.png?raw=1
D44	https://www.dropbox.com/s/geobkdhtyh0ek7b/D44%20-%201_1.png?raw=1
D45	https://www.dropbox.com/s/il92dtbes301h5p/D45%20-%201_1.jpg?raw=1
D46	https://www.dropbox.com/s/h68lfn2uljkz7qz/D46%20-%201_1.png?raw=1
D47	https://www.dropbox.com/s/83z31phimrr3e23/D47%20-%201_1.png?raw=1
D48	https://www.dropbox.com/s/rfnvrv1pqjvigry/D48%20-%201_1.jpg?raw=1
D49	https://www.dropbox.com/s/a15cv8fzjzmjcji/D49%20-%201_1.jpg?raw=1
D5	https://www.dropbox.com/s/vurezgw9lmt3bi7/D5%20-%201_1.jpg?raw=1
D50	https://www.dropbox.com/s/8e8diyesoytnjro/D50%20-%201_1.png?raw=1
D51	https://www.dropbox.com/s/ih3zimnoitifn0s/D51%20-%201_1.png?raw=1
D52	https://www.dropbox.com/s/ocos0p7b3rpul8r/D52%20-%201_1.png?raw=1
D53	https://www.dropbox.com/s/z1xepeakdvl5p3b/D53%20-%201_1.png?raw=1
D55	https://www.dropbox.com/s/pl12k9q456uxjur/D55%20-%201_1.png?raw=1
D57	https://www.dropbox.com/s/ldh6a5ssg6l0vky/D57%20-%201_1.jpg?raw=1
D58	https://www.dropbox.com/s/js23s68forgjkm2/D58%20-%201_1.png?raw=1
D59	https://www.dropbox.com/s/xs2n8ngbq1uw8xz/D59%20-%201_1.jpg?raw=1
D60	https://www.dropbox.com/s/r4rk936c8wc3n0j/D60%20-%201_1.jpg?raw=1
D61	https://www.dropbox.com/s/kq0y1xt7suonmwu/D61%20-%201_1.jpg?raw=1
D62	https://www.dropbox.com/s/07ib7z1hhhh4htm/D62%20-%201_1.jpg?raw=1
D63	https://www.dropbox.com/s/623ay8vg7l94q91/D63%20-%201_1.jpg?raw=1
D64	https://www.dropbox.com/s/6puvqhmnqvbaxgt/D64%20-%201_1.png?raw=1
D65	https://www.dropbox.com/s/2x9rwqo37vt4qxb/D65%20-%201_1.jpg?raw=1
D66	https://www.dropbox.com/s/pureoygiiy7abb6/D66%20-%201_1.jpg?raw=1
D67	https://www.dropbox.com/s/v0ympbbzj645zzb/D67%20-%201_1.png?raw=1
D68	https://www.dropbox.com/s/6fld0s7xl8koi0r/D68%20-%201_1.png?raw=1
D69	https://www.dropbox.com/s/402faru5yjqkqmm/D69%20-%201_1.jpg?raw=1
D7	https://www.dropbox.com/s/4ek7a3itxsmdx28/D7%20-%201_1.png?raw=1
D8	https://www.dropbox.com/s/lf6o6eqgcgjrnlx/D8%20-%201_1.png?raw=1
D9	https://www.dropbox.com/s/rkpylxcf29zxvlk/D9%20-%201_1.jpg?raw=1

## Sheet: Message Totals
	ACT Bin 1 (stress) - Stress ≥ 4 and Other Smokers = No
	7 deleted
	26 messages
	19 total
	ACT Bin 2 (general)
	16 deleted
	46 messages
	30 total
	ACT Bin 3 (stress/social)
	10 deleted
	38 messages
	28 total
	ACT Bin 4 (social)
	4 deleted
	12 messages
	8 total
	CBT Bin 1 (stress)
	6 deleted
	17 messages
	11 total
	CBT Bin 2 (general)
	10 deleted
	43 messages
	33 total
	CBT Bin 3 (stress/social)
	8 disabled
	27 messages
	19 total
	CBT Bin 4 (social)
	3 disabled
	12 messages
	9 total

## Sheet: Deleted Messages
				Notes
Variable name				Messages deleted on 10.21.2024 for the full trial
ACT Bin 1 (stress) - Stress ≥ 4 and Other Smokers = No
a44	act	stress			Take a deep breath and let it out slowly. Notice that you are completely OK for this one breath. Do it again.
a40	act	stress			Think of your anxious mind like a toddler throwing a tantrum. The best way to respond is to quietly watch, but not give in.
a39	act	stress			Think about times in the past when you have let urges pass during a stressful moment, and notice what helped make that moment easier.
a45	act	stress			No need to get rid of these feelings or control them with a smoke. They are not permanent.
a14	act	stress			Imagine your urge is like a talk radio station going on about something you disagree with. Arguing with it doesn't change what they say. Instead, just let them talk while you focus on what's important to you.
a16	act	stress			Crumple a piece of paper into a ball and imagine it is your urge. Toss the "urge" into the garbage or against the wall. By doing this, you are letting go of your urges.
d60	act	stress			Instead of smoking, think of 3 things from today that you are grateful for. These can be anything, even small things! Now ask yourself, why are you grateful for these things?
ACT Bin 2 (general) - Stress ≤ 3 and Other Smokers = No
a3	act	general			Some people find it helpful to give a name to their urge. If you're experiencing regular urges, give that feeling a name ('Olga the urge'?), and tell it that you won't give in to it. It may make it easier to live with (e.g. "ok Olga, I need to be by myself now...").
a45	act	general			No need to get rid of these feelings or control them with a smoke. They are not permanent.
a46	act	general			Add the phrase “I’m having the thought that…” in front of your unhelpful thoughts. For example, “I’m having the thought that I need a cigarette.” Your thoughts are not always true or helpful! They are just thoughts.
a47	act	general			You don’t need to get rid of or change your thoughts about smoking—just let them pass by like a cloud in the sky.
a48	act	general			Just as you can have the thought, "I'm wiggling my toes" while your toes stay still, you can also have the thought "I need a cigarette" while not smoking.
a51	act	general			Practice staying in this location without smoking. Just notice your urge. Practicing this will weaken this trigger with time. Just think of it as practice.
a13	act	general			Think of urges as loud construction noises. Sometimes there's nothing you can do except agree that it's annoying. If you fight it, you feel more irritated, right? Let your urge be there until it passes on its own.
a14	act	general			Imagine your urge is like a talk radio station going on about something you disagree with. Arguing with it doesn't change what they say. Instead, just let them talk while you focus on what's important to you.
d69	act	general			Think about what is really important to you. Maybe it's spending time with family or a friend, exercising, doing something spiritual, or creating something. Whatever it is, take a step in that direction.
d60	act	general			Instead of smoking, think of 3 things from today that you are grateful for. These can be anything, even small things! Now ask yourself, why are you grateful for these things?
d63	act	general			Stop! Breathe. What is going on around you? Inside you? Allow everything to be just as it is. Breathe again.
a53	act	general			Spend 3 minutes noticing how your hands feel, how your mouth feels, and how your chest feels. The more you practice noticing these things without smoking, the sooner this place will stop being a trigger for you.
a54	act	general			What can you do right now to break the automatic habit of smoking when you are here? Pause. Close your eyes. And take 10 slow breaths.
a29	act	general			Just because letting an urge pass isn't easy, doesn't mean that you can't do it. Try it, you might surprise yourself.
a28	act	general			Have confidence in knowing that you can have this urge, choose not to smoke, be okay, and choose to do things that matter most to you.
a16	act	stress			Crumple a piece of paper into a ball and imagine it is your urge. Toss the "urge" into the garbage or against the wall. By doing this, you are letting go of your urges.
ACT Bin 3 (stress/social) - Stress ≥ 4 and Other Smokers = Yes
a44	act	stress	both		Take a deep breath and let it out slowly. Notice that you are completely OK for this one breath. Do it again.
a40	act	stress	both		Think of your anxious mind like a toddler throwing a tantrum. The best way to respond is to quietly watch, but not give in.
a45	act	stress	both		No need to get rid of these feelings or control them with a smoke. They are not permanent.
a39	act	stress	both		Think about times in the past when you have let urges pass during a stressful moment, and notice what helped make that moment easier.
a14	act	stress	both		Imagine your urge is like a talk radio station going on about something you disagree with. Arguing with it doesn't change what they say. Instead, just let them talk while you focus on what's important to you.
a48	act	social	both		Just as you can have the thought, "I'm wiggling my toes" while your toes stay still, you can also have the thought "I need a cigarette" while not smoking.
a51	act	social	both		Practice staying in this location without smoking. Just notice your urge. Practicing this will weaken this trigger with time. Just think of it as practice.
d63	act	social	both		Stop! Breathe. What is going on around you? Inside you? Allow everything to be just as it is. Breathe again.
d60	act	stress	both		Instead of smoking, think of 3 things from today that you are grateful for. These can be anything, even small things! Now ask yourself, why are you grateful for these things?
a54	act	social	both		What can you do right now to break the automatic habit of smoking when you are here? Pause. Close your eyes. And take 10 slow breaths.
ACT Bin 4 (social) - Stress ≤ 3 and Other Smokers = Yes
a48	act	social			Just as you can have the thought, "I'm wiggling my toes" while your toes stay still, you can also have the thought "I need a cigarette" while not smoking.
a51	act	social			Practice staying in this location without smoking. Just notice your urge. Practicing this will weaken this trigger with time. Just think of it as practice.
d63	act	social			Stop! Breathe. What is going on around you? Inside you? Allow everything to be just as it is. Breathe again.
a54	act	social			What can you do right now to break the automatic habit of smoking when you are here? Pause. Close your eyes. And take 10 slow breaths.
CBT Bin 1 (stress) - Stress ≥ 4 and Other Smokers = No
d55	cbt	stress			Life can get you really stressed out, but turning to cigs isn't the answer. Call or text family and friends instead. Ask them to help you stay on track.
d32	cbt	stress			If you get any urges tonight, why not confront them head on? Ask the urge - what's it going to give you? It's not going to make you richer, or better looking, and it's not going to leave you if you give in either!
d16	cbt	stress			Some people find that having a simple mantra can really help, especially if things feel stressful. Try repeating something simple to yourself like: "I can do it!".
d52	cbt	stress			If you have trouble resisting a craving when other smokers are around, try carrying a water bottle and taking a sip every time you want to ask for a cig.
d53	cbt	stress			Use self-talk to stay motivated and determined. Say, "I don't need a cigarette. I might WANT one, but I don't NEED it."
d61	cbt	stress			Think about a happy memory to ease the difficulty of your urge. Is there something you have been wanting to do for a while that you know you would enjoy? Reading? Walking? Calling a friend? Doing a puzzle? Do something that matters to you instead of smoking.
CBT Bin 2 (general) - Stress ≤ 3 and Other Smokers = No
d42	cbt	general			If you usually smoke while you talk on the phone, keep a pen and paper nearby to occupy your hands with doodling rather than smoking.
d45	cbt	general			Read a quitter's blog and post encouraging thoughts for someone else who might be struggling with tobacco cravings. Learn about how others have handled their tobacco habit.
d47	cbt	general			Instead of lighting up a cigarette, light a scented candle or burn some incense.
d53	cbt	general			Use self-talk to stay motivated and determined. Say, "I don't need a cigarette. I might WANT one, but I don't NEED it."
d61	cbt	general			Think about a happy memory to ease the difficulty of your urge. Is there something you have been wanting to do for a while that you know you would enjoy? Reading? Walking? Calling a friend? Doing a puzzle? Do something that matters to you instead of smoking.
d23	cbt	general			Urges to smoke usually only last a few minutes. Distract yourself by NOT thinking about giraffes, or leave the situation until it passes.
d49	cbt	general			If you miss doing something with your hands, try turning a coin or pen over and over with your fingers.
d2	cbt	general			Are you feeling down because you are thinking of smoking? It's really important to be kind to yourself, and to make sure you give yourself praise too!
d52	cbt	general			If you have trouble resisting a craving when other smokers are around, try carrying a water bottle and taking a sip every time you want to ask for a cig.
d33	cbt	general			Maybe you could use these few minutes to work out whose birthday is next and what message you'll write in their card? Then when it comes you'll have something original and well thought-out to write!
CBT Bin 3 (stress/social) - Stress ≥ 4 and Other Smokers = Yes
d55	cbt	stress	both		Life can get you really stressed out, but turning to cigs isn't the answer. Call or text family and friends instead. Ask them to help you stay on track.
d32	cbt	stress	both		If you get any urges tonight, why not confront them head on? Ask the urge - what's it going to give you? It's not going to make you richer, or better looking, and it's not going to leave you if you give in either!
d16	cbt	stress	both		Some people find that having a simple mantra can really help, especially if things feel stressful. Try repeating something simple to yourself like: "I can do it!".
d53	cbt	stress	both		Use self-talk to stay motivated and determined. Say, "I don't need a cigarette. I might WANT one, but I don't NEED it."
d28	cbt	social	both		Don't test yourself needlessly. If this social situation gets uncomfortable then leave briefly if you can. It really helps and it's fine to do it more than once!
d3	cbt	social	both		It can be tricky to be around friends or colleagues who are still smoking. If you're finding it tough, try and think about the things that you are doing well.
d61	cbt	social	both		Think about a happy memory to ease the difficulty of your urge. Is there something you have been wanting to do for a while that you know you would enjoy? Reading? Walking? Calling a friend? Doing a puzzle? Do something that matters to you instead of smoking.
d31	cbt	social	both		If this situation becomes stressful for you, make an excuse to leave for a few minutes. If this doesn't help, it might be better to just leave early.
CBT Bin 4 (social) - Stress ≤ 3 and Other Smokers = Yes
d28	cbt	social			Don't test yourself needlessly. If this social situation gets uncomfortable then leave briefly if you can. It really helps and it's fine to do it more than once!
d3	cbt	social			It can be tricky to be around friends or colleagues who are still smoking. If you're finding it tough, try and think about the things that you are doing well.
d31	cbt	social			If this situation becomes stressful for you, make an excuse to leave for a few minutes. If this doesn't help, it might be better to just leave early.
